# Supplementary material for: Echinacea purpurea Fractions Represent Promising Plant-Based Anti-Inflammatory Formulations
Source: Antioxidants (Basel). 2023 Feb 9;12(2):425. doi: 10.3390/antiox12020425 (PMC9952182; doi:10.3390/antiox12020425)
Supplement: Supplementary file 1 [file antioxidants-12-00425-s001.zip]

Archive with 1 entries (1 files):
- antioxidants-2195102-supplementary.pdf
